# Supplementary material for: HCV core antigen is an alternative marker to HCV RNA for evaluating active HCV infection: implications for improved diagnostic option in an era of affordable DAAs
Source: PeerJ. 2017 Nov 6;5:e4008. doi: 10.7717/peerj.4008 (PMC5678506; doi:10.7717/peerj.4008)
Supplement: Supplemental Information 4 [file peerj-05-4008-s004.xlsx]

## Sheet: Sheet1
Code	anti-HCV S/CO	Log(anti-HCV)	Anti-HCv result	Viral load	LogViralLoad	ViralloadResult	CoreAg3	LogCoreAg	CoreAgresult3	HBsAgS/CO	HBsAg result	Anit-HIVS/Co	anti-HIVresult	Fibroscan	Core PCR	Genotype	Genot	Age	Sex
KA006	13.49	1.13	2	6760830	6.83	2	16831.9	4.23	2	0.15	1	0.11	1	7.9	2	6n	7	44	2
KA076	1.88	0.27	2	11	1.04	1	0		1	0.12	1	0.14	1	8.1	1	0	0	40	2
KB009	15.14	1.18	2	16595	4.22	2	66.85	1.83	2	0.16	1	0.23	1	10.3	2	6f	5	61	1
KB053	6.3	0.8	2	11	1.04	1	0		1	0.13	1	0.28	1	7.9	1	0	0	62	1
KB060	1.62	0.21	2	11	1.04	1	0		1	0.2	1	0.19	1	7.7	1	0	0	58	2
KC002	10.49	1.02	2	11	1.04	1	0		1	0.15	1	0.14	1	7.8	1	0	0	53	1
KC034	13.53	1.13	2	2187762	6.34	2	6197.3	3.79	2	0.12	1	0.2	1	7.6	2	3a	3	60	1
KD061	12.6	1.1	2	11	1.04	1	0		1	0.15	1	0.12	1	45.7	1	0	0	56	1
KD067	13.23	1.12	2	37153	4.57	2	261.5	2.42	2	0.16	1	0.12	1	7.7	2	6i	6	49	1
KD068	14.12	1.15	2	3311	3.52	2	29.62	1.47	2	0.17	1	0.13	1	11.4	2	3a	3	45	1
KD071	1.73	0.24	2	11	1.04	1	0		1	0.19	1	0.17	1	10.1	1	0	0	44	1
KE002	17.3	1.24	2	2818	3.45	2	28.03	1.45	2	0.16	1	0.19	1	65.2	2	1b	2	52	1
KE025	5.39	0.73	2	11	1.04	1	0		1	0.22	1	0.21	1	28.4	1	0	0	53	1
KE030	15.72	1.2	2	2344229	6.37	2	11051.5	4.04	2	0.17	1	0.09	1	10.5	2	6f	5	59	1
KE043	14.56	1.16	2	3890451	6.59	2	7209.18	3.86	2	0.16	1	0.13	1	34.3	2	3a	3	44	1
KE056	15.11	1.18	2	1202264	6.08	2	7544.97	3.88	2	0.16	1	0.14	1	7.6	2	1a	1	52	1
KE067	1.21	0.08	2	11	1.04	1	0		1	0.14	1	0.2	1	5.6	1	0	0	61	1
KE069	15.07	1.18	2	645654	5.81	2	3546.77	3.55	2	0.15	1	0.15	1	9.9	2	3a	3	36	2
KG010	13.64	1.13	2	8452788	6.93	2	11760.8	4.07	2	0.17	1	0.17	1	4.8	2	3a	3	46	1
KK027	13.31	1.12	2	6776415	6.83	2	39166.9	4.59	2	0.13	1	0.1	1	8	2	6f	5	60	2
KL059	13.13	1.12	2	34119	4.53	2	11.9	1.08	2	0.19	1	0.23	1	8.4	2	3a	3	45	1
KL062	2.04	0.31	2	11	1.04	1	0		1	0.14	1	0.21	1	3.3	1	0	0	57	1
KM003	2.16	0.33	2	11	1.04	1	0		1	0.18	1	0.11	1	7.6	1	0	0	51	2
KM027	16.8	1.23	2	42267	4.63	2	3535.83	3.55	2	0.14	1	0.13	1	17.5	2	6f	5	57	1
KM050	15.08	1.18	2	290402	5.46	2	3625.37	3.56	2	0.17	1	0.14	1	15.4	2	1b	2	55	1
KN027	1.51	0.18	2	11	1.04	1	0.04	-1.4	1	0.19	1	0.16	1	8	1	0	0	52	1
KN049	13.85	1.14	2	5942921	6.77	2	34545.2	4.54	2	0.15	1	0.14	1	5.4	2	6c	8	46	1
KN051	15.43	1.19	2	246037	5.39	2	756.81	2.88	2	0.17	1	0.14	1	12	2	3a	3	60	1
KN069	15.55	1.19	2	12971792	7.11	2	83507.5	4.92	2	0.15	1	0.15	1	11.5	2	1a	1	42	1
KO003	11.08	1.04	2	737904	5.87	2	3037.04	3.48	2	0.22	1	0.14	1	26.6	2	6f	5	46	1
KO007	13.49	1.13	2	4265795	6.63	2	20723.3	4.32	2	0.21	1	0.24	1	7.9	2	6f	5	47	1
KP007	14.19	1.15	2	3664376	6.56	2	11342.2	4.05	2	0.12	1	0.17	1	11.1	2	6f	5	58	2
KP013	14.44	1.16	2	2037042	6.31	2	5549.64	3.74	2	0.15	1	0.17	1	26.6	2	6i	6	53	2
KP046	14.18	1.15	2	7211074	6.86	2	16518.2	4.22	2	0.13	1	0.15	1	28.4	2	1b	2	42	1
KP056	2.91	0.46	2	11	1.04	1	0.08	-1.1	1	0.15	1	0.24	1	8.4	1	0	0	49	1
KQ012	1.75	0.24	2	11	1.04	1	0		1	0.16	1	0.19	1	5.6	1	0	0	39	2
KQ051	1.76	0.25	2	11	1.04	1	0		1	0.17	1	0.13	1	6.1	1	0	0	64	1
KR042	14.55	1.16	2	72946	4.86	2	1924.47	3.28	2	0.11	1	0.11	1	24.8	2	6f	5	63	1
KZ009	15.69	1.2	2	2779713	6.44	2	8594.76	3.93	2	0	0	0.15	1	10.9	0	3a	3	43	1
KZ012	17.38	1.24	2	2612161	6.42	2	3162.8	3.5	2	0	0	0.14	1	9.6	0	6n	6	40	1
KZ023	18.13	1.26	2	79250	4.9	2	33.94	1.53	2	0	0	0.13	1	20.9	0	1b	1	40	1
KZ024	6.9	0.84	2	11	1.04	1	0		1	0	0	0.15	1	75	1	0	0	45	1
P01013	14.16	1.15	2	3019952	6.48	2	9588.72	3.98	2	0.13	1	0.21	1	6.4	2	1a	1	51	2
P01017	16.11	1.21	2	107151	5.03	2	7.8	0.89	2	0.14	1	0.19	1	10.3	2	3a	3	50	1
P01023	13.78	1.14	2	6165	3.79	2	36.72	1.56	2	0.14	1	0.14	1	10.4	2	3a	3	45	1
P01027	12.68	1.1	2	5011872	6.7	2	9182.9	3.96	2	0.14	1	0.15	1	17.6	2	1a	1	59	1
P01052	1.08	0.03	2	11	1.04	1	0		1	0.18	1	0.18	1	6.5	1	0	0	61	1
P02021	16.55	1.22	2	181970	5.26	2	226.34	2.35	2	0.24	1	0.11	1	17.6	2	1a	1	50	1
P02024	17.98	1.25	2	6918310	6.84	2	23482.5	4.37	2	0.15	1	0.13	1	7.8	2	1a	1	52	1
P02027	15.96	1.2	2	3467369	6.54	2	10062	4	2	0.14	1	0.15	1	10.2	2	6f	5	52	1
P02031	1.15	0.06	2	11	1.04	1	0		1	0.23	1	0.13	1	10.4	1	0	0	55	1
P02032	15.38	1.19	2	10715193	7.03	2	56207.3	4.75	2	0.15	1	0.1	1	7.8	2	6f	5	53	1
P02042	15.04	1.18	2	30199	4.48	2	195.89	2.29	2	0.18	1	0.12	1	28.4	2	6f	5	56	1
P02043	15.41	1.19	2	4168694	6.62	2	17013	4.23	2	0.13	1	0.89	1	6.1	2	1a	1	61	1
P02044	15.18	1.18	2	58884	4.77	2	195.53	2.29	2	0.12	1	0.12	1	6.3	2	6f	5	53	2
P03002	14.79	1.17	2	2344229	6.37	2	6132.09	3.79	2	0.17	1	0.2	1	6.4	2	1a	1	62	1
P03003	3.55	0.55	2	11	1.04	1	0		1	2889.46	2	0.19	1	8.9	1	0	0	47	2
P03004	14.37	1.16	2	12456172541	10.1	2	8938.12	3.95	2	0.2	1	0.12	1	15.4	2	3a	3	43	1
P03005	3.17	0.5	2	11	1.04	1	0		1	0.18	1	0.3	1	6.4	1	0	0	55	1
P03006	16.24	1.21	2	1737801	6.24	2	3190.95	3.5	2	0.17	1	0.17	1	24	2	3a	3	58	1
P03009	19.8	1.3	2	2290868	6.36	2	4142.21	3.62	2	0.15	1	0.1	1	40.9	2	1a	1	50	1
P03010	14.96	1.17	2	3467369	6.54	2	12087.9	4.08	2	0.19	1	0.12	1	6.8	2	6f	5	59	1
P04003	5.7	0.76	2	11	1.04	1	0		1	0.14	1	0.18	1	15.9	1	0	0	61	1
P04006	14.5	1.16	2	10000000	7	2	48966.9	4.69	2	0.15	1	0.13	1	4.8	2	6f	5	54	1
P05006	15.97	1.2	2	6309573	6.8	2	80371.1	4.91	2	0.14	1	0.13	1	8.8	2	1b	2	46	1
P06005	11.93	1.08	2	48977	4.69	2	42.57	1.63	2	0.17	1	0.08	1	8.6	2	3b	4	48	1
P06008	17.17	1.23	2	1174898	6.07	2	3711.95	3.57	2	0.12	1	0.09	1	4.8	2	1b	2	38	1
P06012	5.24	0.72	2	11	1.04	1	0		1	0.13	1	0.18	1	6.8	1	0	0	58	1
P06019	15.39	1.19	2	10232930	7.01	2	42242.2	4.63	2	0.15	1	0.16	1	10.9	2	6f	5	57	1
P06040	3.42	0.53	2	11	1.04	1	0		1	0.14	1	0.21	1	3.9	1	0	0	39	2
P07019	15.35	1.19	2	2137962	6.33	2	6956.27	3.84	2	0.16	1	0.13	1	8.9	2	1b	2	62	1
P07021	14.06	1.15	2	11	1.04	1	0		1	6366.76	2	0.14	1	10.9	1	0	0	48	1
P07023	17.53	1.24	2	7762	3.89	2	107.5	2.03	2	0.46	1	0.15	1	75	2	1a	1	40	1
P07032	10.2	1.01	2	630957	5.8	2	1960.26	3.29	2	0.13	1	0.08	1	30.3	2	1a	1	46	1
P07047	15.6	1.19	2	102329	5.01	2	566.46	2.75	2	0.13	1	0.2	1	6.4	2	6f	5	60	1
P07050	13.41	1.13	2	616595	5.79	2	688.39	2.84	2	0.15	1	0.1	1	70.6	2	3b	4	46	1
P07057	16.09	1.21	2	74131	4.87	2	75.05	1.88	2	0.14	1	0.15	1	6.4	2	1a	1	58	1
P07058	13.06	1.12	2	11	1.04	1	0		1	0.15	1	0.17	1	10.4	1	0	0	54	2
P08004	2.37	0.37	2	11	1.04	1	0		1	0.15	1	0.14	1	4.9	1	0	0	35	1
P08007	11.4	1.06	2	17782794	7.25	2	27049.4	4.43	2	0.13	1	0.11	1	5.9	2	3a	3	44	1
P08013	15.21	1.18	2	5128614	6.71	2	9200.3	3.96	2	0.14	1	0.1	1	7.8	2	3a	3	41	1
P08014	14.97	1.18	2	7079	3.85	2	28.51	1.45	2	0.23	1	0.17	1	72	2	3a	3	46	1
P08018	14.58	1.16	2	11220	4.05	2	57.64	1.76	2	0.13	1	0.18	1	5.6	2	6f	5	55	1
P08019	14.56	1.16	2	257039	5.41	2	661.06	2.82	2	0.14	1	0.1	1	12.6	2	3a	3	54	1
P08021	14.14	1.15	2	2089296	6.32	2	2383.72	3.38	2	0.15	1	0.1	1	21.5	2	3a	3	59	1
P08028	15.03	1.18	2	9772372	6.99	2	36118.2	4.56	2	0.15	1	0.11	1	5.8	2	6n	7	42	1
P08030	13.48	1.13	2	21379	4.33	2	31.51	1.5	2	0.17	1	0.15	1	8.6	2	3a	3	48	2
P08032	19	1.28	2	1584893	6.2	2	3645.98	3.56	2	0.13	1	0.1	1	28.4	2	3a	3	52	1
P08034	14.54	1.16	2	234422	5.37	2	533.47	2.73	2	0.1	1	0.13	1	10.1	2	3a	3	46	2
P09011	14.89	1.17	2	3235937	6.51	2	9863.26	3.99	2	0.12	1	0.11	1	8.2	2	6f	5	52	1
P09021	13.75	1.14	2	1513561	6.18	2	5066.71	3.7	2	0.15	1	0.12	1	11.7	2	3a	3	38	1
P10011	13.71	1.14	2	301995	5.48	2	1084.29	3.04	2	0.21	1	0.13	1	9	2	6f	5	55	1
P10014	13.21	1.12	2	912010	5.96	2	2870.83	3.46	2	0.14	1	0.19	1	9.3	2	1b	2	50	1
P10019	13.59	1.13	2	11	1.04	1	0		1	0.14	1	0.22	1	5.6	1	0	0	0	1
P10024	15.1	1.18	2	707945	5.85	2	1771.01	3.25	2	0.13	1	0.13	1	8.5	2	3a	3	62	1
P11006	15.15	1.18	2	10715193	7.03	2	40961.4	4.61	2	0.15	1	0.23	1	8.5	2	1a	1	57	1
P11011	15.41	1.19	2	4466836	6.65	2	17021.2	4.23	2	0.18	1	0.25	1	7.6	2	6f	5	59	1
P11012	15.09	1.18	2	5495409	6.74	2	19959.8	4.3	2	0.17	1	0.15	1	6	2	6f	5	50	1
P11041	12.18	1.09	2	1995262	6.3	2	2746.35	3.44	2	4107.97	2	0.13	1	5.3	2	3a	3	38	2
P11063	14.18	1.15	2	1122018	6.05	2	2731.14	3.44	2	0.14	1	0.15	1	13.6	2	1a	1	51	1
P11064	10.18	1.01	2	11	1.04	1	0		1	0.14	1	0.12	1	6.9	1	0	0	38	1
P12006	3.28	0.52	2	11	1.04	1	0		1	0.13	1	0.26	1	7.6	1	0	0	59	2
P12017	14.78	1.17	2	3467369	6.54	2	6633.1	3.82	2	0.12	1	0.17	1	7.7	2	3a	3	38	2
P12036	15.6	1.19	2	575439	5.76	2	1890.47	3.28	2	0.13	1	0.19	1	18.6	2	6f	5	55	2
P12038	1.66	0.22	2	11	1.04	1	0		1	0.17	1	0.12	1	7.9	1	0	0	58	2
P12047	14.78	1.17	2	11	1.04	1	0		1	0.16	1	0.16	1	8.3	1	0	0	56	1
P12049	15.66	1.19	2	1348963	6.13	2	3257.49	3.51	2	0.15	1	0.13	1	9.9	2	1a	1	56	1
P12055	12.81	1.11	2	3388442	6.53	2	11213.7	4.05	2	0.15	1	0.11	1	8.2	2	6f	5	59	2
P12062	14.08	1.15	2	3235937	6.51	2	19126.8	4.28	2	0.16	1	0.2	1	6.5	2	6f	5	60	2
P12069	13.58	1.13	2	1318257	6.12	2	6676.21	3.82	2	0.29	1	0.19	1	7.6	2	6f	5	40	1
P12075	12.57	1.1	2	11	1.04	1	0		1	0.14	1	0.17	1	7.6	1	0	0	53	1
P12081	1.9	0.28	2	11	1.04	1	0		1	0.12	1	0.25	1	3.8	1	0	0	35	2
P12082	14.66	1.17	2	2951209	6.47	2	2297.94	3.36	2	0.11	1	0.13	1	29.9	2	3a	3	59	1
P12087	13.9	1.14	2	51286	4.71	2	188.03	2.27	2	0.09	1	0.15	1	11	2	3a	3	59	1
P12092	13.87	1.14	2	1995262	6.3	2	5774.6	3.76	2	0.13	1	0.11	1	20.9	2	3a	3	45	1
P12093	2	0.3	2	11	1.04	1	0		1	0.19	1	0.18	1	4	1	0	0	55	2
P12102	12.15	1.08	2	11	1.04	1	0		1	0.15	1	0.18	1	8.8	1	0	0	56	1
P13002	12.9	1.11	2	2691535	6.43	2	4635.49	3.67	2	0.15	1	0.12	1	17.1	2	3a	3	50	1
P13005	13.98	1.15	2	6309573	6.8	2	14832.2	4.17	2	0.15	1	0.15	1	5	2	1a	1	38	1
P13006	14.88	1.17	2	1096478	6.04	2	2876.66	3.46	2	0.14	1	0.1	1	8.8	2	3a	3	42	1
P13007	15.58	1.19	2	6025596	6.78	2	15894	4.2	2	0.17	1	0.18	1	6.8	2	6f	5	50	1
P13027	12.81	1.11	2	3715352	6.57	2	11172.8	4.05	2	0.16	1	0.12	1	7.6	2	6f	5	47	1
P14002	12.36	1.09	2	21887	4.34	2	90.1	1.95	2	0.17	1	0.19	1	7.9	2	6n	7	39	1
P14006	14.49	1.16	2	2511886	6.4	2	19180.3	4.28	2	0.15	1	0.17	1	7.6	2	1a	1	45	2
P15002	15.8	1.2	2	741310	5.87	2	1301.05	3.11	2	0.18	1	0.1	1	10.4	2	3a	3	40	1
P15005	1.06	0.03	2	11	1.04	1	0		1	0.16	1	0.16	1	8.5	1	0	0	40	1
P15006	15.32	1.19	2	954992	5.98	2	2690.12	3.43	2	0.17	1	0.12	1	5.3	2	1a	1	42	1
P15007	15.21	1.18	2	1122018	6.05	2	3675.94	3.57	2	0.14	1	0.14	1	18.6	2	6f	5	45	1
P16005	15.48	1.19	2	6456542	6.81	2	18164.4	4.26	2	0.18	1	0.13	1	24.8	2	6f	5	57	1
P16015	15.97	1.2	2	2187762	6.34	2	4819.36	3.68	2	0.17	1	0.09	1	58.2	2	3a	3	52	1
P16016	19.2	1.28	2	691831	5.84	2	3893.34	3.59	2	0.16	1	0.11	1	19	2	1b	2	54	1
P16019	5.16	0.71	2	11	1.04	1	0		1	0.14	1	0.16	1	9.9	1	0	0	61	2
P16026	15.61	1.19	2	6606934	6.82	2	14964.8	4.18	2	0.15	1	0.29	1	11.8	2	1a	1	48	1
P16037	12.36	1.09	2	4570882	6.66	2	13960.4	4.14	2	0.14	1	0.25	1	25.4	2	3a	3	48	1
P16039	3.33	0.52	2	11	1.04	1	0		1	0.16	1	0.14	1	7.6	1	0	0	40	1
P16046	7.91	0.9	2	2290868	6.36	2	8127.76	3.91	2	0.13	1	0.11	1	17.5	2	1a	1	59	1
P16049	12.99	1.11	2	3311311	6.52	2	6496.43	3.81	2	0.16	1	0.1	1	9.2	2	3a	3	60	1
P16058	15.66	1.19	2	3019952	6.48	2	8997.16	3.95	2	0.13	1	0.19	1	9.8	2	6i	6	51	1
P16062	15.63	1.19	2	5128614	6.71	2	10855.4	4.04	2	0.12	1	0.14	1	15.7	2	1a	1	52	1
P16070	2.98	0.47	2	11	1.04	1	0		1	2267.31	2	0.16	1	7.6	1	0	0	54	1
P17008	6.49	0.81	2	11	1.04	1	0		1	0.16	1	0.12	1	5.1	1	0	0	48	1
P17015	14.92	1.17	2	2570	3.41	2	62.9	1.8	2	0.16	1	0.15	1	9.6	2	3a	3	56	1
P17017	9.2	0.96	2	5128614	6.71	2	13902.2	4.14	2	0.16	1	0.12	1	9.1	2	3a	3	44	1
P17019	10.44	1.02	2	870963	5.94	2	2905.61	3.46	2	0.16	1	0.18	1	23.6	2	1a	1	46	1
P17022	14.19	1.15	2	3981072	6.6	2	15106.3	4.18	2	0.16	1	0.19	1	17.6	2	6f	5	63	1
P17023	12.11	1.08	2	5011872	6.7	2	13631.8	4.13	2	0.16	1	0.17	1	7.8	2	1a	1	56	1
P17029	14.09	1.15	2	501	2.7	2	2.08	0.32	1	5290.29	2	0.13	1	14.6	2	3a	3	37	1
P17046	15.04	1.18	2	3630781	6.56	2	8316.76	3.92	2	0.15	1	0.2	1	9.6	2	3a	3	50	1
P17047	14.31	1.16	2	8511380	6.93	2	17283.7	4.24	2	0.13	1	0.21	1	5.9	2	3a	3	63	1
P18009	14.79	1.17	2	4466836	6.65	2	14051.3	4.15	2	0.16	1	0.22	1	8.9	2	1a	1	49	1
P18011	1.19	0.08	2	11	1.04	1	0		1	0.32	1	0.25	1	6.1	1	0	0	50	1
P18029	12.41	1.09	2	11	1.04	1	0		1	0.14	1	0.12	1	8.1	1	0	0	47	1
P18037	17.64	1.25	2	51286	4.71	2	47.96	1.68	2	0.14	1	0.18	1	7.7	2	1b	2	65	1
P18039	16.06	1.21	2	389045	5.59	2	2303.21	3.36	2	0.16	1	0.18	1	43	2	6f	5	55	1
P18040	14.45	1.16	2	1047129	6.02	2	1319.25	3.12	2	0.13	1	0.16	1	25.7	2	3a	3	43	1
P18042	13.94	1.14	2	6918310	6.84	2	17308.9	4.24	2	0.12	1	0.19	1	20.2	2	1a	1	50	1
P18045	12.86	1.11	2	2884032	6.46	2	8178.72	3.91	2	0.15	1	0.23	1	10.2	2	6f	5	43	2
P19008	11.98	1.08	2	3388442	6.53	2	15743.9	4.2	2	0.12	1	0.22	1	7.8	2	6f	5	57	2
P19011	13.79	1.14	2	3019952	6.48	2	14334	4.16	2	0.15	1	0.19	1	8.1	2	6f	5	44	2
P19018	17.99	1.26	2	2089296	6.32	2	7983.24	3.9	2	0.14	1	0.17	1	21.8	2	1b	2	52	1
P19021	15.28	1.18	2	2754229	6.44	2	16738.4	4.22	2	0.16	1	0.17	1	10.3	2	6f	5	49	1
P19022	13.89	1.14	2	2818383	6.45	2	16729.4	4.22	2	0.13	1	0.21	1	8.3	2	6f	5	65	1
P19024	5.41	0.73	2	11	1.04	1	0		1	0.11	1	0.29	1	12.9	1		0	58	1
P19025	14.44	1.16	2	2290868	6.36	2	13231.1	4.12	2	0.14	1	0.13	1	19.8	2	6f	5	46	1
P19027	12.77	1.11	2	3388442	6.53	2	17198.9	4.24	2	0.14	1	0.14	1	7.6	2	6f	5	43	1
P19028	11.79	1.07	2	11	1.04	1	0		1	0.17	1	0.15	1	8.9	1		0	63	1
P20023	14.85	1.17	2	45708	4.66	2	123.33	2.09	2	0.12	1	0.15	1	16.9	2	3a	3	55	1
P20031	14.08	1.15	2	33113	4.52	2	137.58	2.14	2	0.14	1	0.17	1	9.1	2	3a	3	55	1
P20039	2.36	0.37	2	11	1.04	1	0		1	0.17	1	0.16	1	5.3	1		0	49	2
P21004	12.89	1.11	2	4073803	6.61	2	18909.8	4.28	2	0.16	1	0.11	1	0	2	6f	5	42	1
P21014	10.14	1.01	2	1949845	6.29	2	7828.03	3.89	2	0.15	1	0.25	1	4.4	2	6f	5	54	1
P21016	13.98	1.15	2	1621810	6.21	2	186.64	2.27	2	0.12	1	0.2	1	38.6	2	3a	3	53	1
P21019	15.34	1.19	2	11	1.04	1	0		1	0.14	1	0.18	1	18	1		0	43	1
P21021	15.5	1.19	2	3090295	6.49	2	18216.7	4.26	2	0.13	1	0.22	1	4.2	2	6f	5	53	1
P22010	18.74	1.27	2	691831	5.84	2	2448.84	3.39	2	0.15	1	0.16	1	18.8	2	1a	1	57	1
P22011	17.07	1.23	2	1778279	6.25	2	5839.19	3.77	2	0.14	1	0.16	1	9.6	2	1a	1	58	1
P23020	15.26	1.18	2	1380384	6.14	2	8555.46	3.93	2	0.15	1	0.23	1	7.6	2	6f	5	52	1
P24002	14.7	1.17	2	2041738	6.31	2	3419.67	3.53	2	0.11	1	0.18	1	5.6	2	3a	3	41	1
P24005	14.77	1.17	2	19498	4.29	2	107.66	2.03	2	0.14	1	0.15	1	35.8	2	6f	5	59	1
P24013	13.93	1.14	2	2754229	6.44	2	7660.87	3.88	2	0.17	1	0.17	1	8.7	2	6f	5	48	1
P24014	13.7	1.14	2	870963	5.94	2	6481.44	3.81	2	0.16	1	0.23	1	5.8	2	1a	1	49	1
P24017	14.81	1.17	2	954992	5.98	2	2737.66	3.44	2	0.14	1	0.17	1	12.8	2	6n	7	46	1
P24022	14.55	1.16	2	77624	4.89	2	2211.12	3.34	2	0.14	1	0.2	1	7.5	2	6f	5	57	1
P24023	13.83	1.14	2	3090295	6.49	2	12317.1	4.09	2	2828.15	2	0.21	1	17.9	2	6f	5	53	1
P24026	11.94	1.08	2	190546	5.28	2	1031.41	3.01	2	0.14	1	0.17	1	26.3	2	6f	5	58	1
P24030	15.81	1.2	2	83176	4.92	2	151.72	2.18	2	0.14	1	0.12	1	11.6	2	3a	3	59	1
P24039	12.92	1.11	2	812830	5.91	2	6258.56	3.8	2	0.15	1	0.16	1	17.6	2	6f	5	47	1
P24046	12.95	1.11	2	1122018	6.05	2	6216.41	3.79	2	0.15	1	0.18	1	26.6	2	6n	7	47	1
P24047	14.74	1.17	2	588843	5.77	2	1252.91	3.1	2	0.16	1	0.15	1	16.6	2	3a	3	47	1
P24052	15.12	1.18	2	3630781	6.56	2	15230.7	4.18	2	0.14	1	0.19	1	9.8	2	6f	5	59	1
P24054	14.57	1.16	2	4365158	6.64	2	15484.4	4.19	2	0.13	1	0.22	1	5.3	2	1a	1	45	1
P24068	15.3	1.18	2	208929	5.32	2	1993.92	3.3	2	0.14	1	0.15	1	12	2	6f	5	51	1
P24070	18.03	1.26	2	1000000	6	2	3462.1	3.54	2	0.14	1	0.22	1	50.5	2	1a	1	51	1
P24071	13.92	1.14	2	1905461	6.28	2	2313.66	3.36	2	0.15	1	0.13	1	32.4	2	3a	3	54	1
P24080	13.15	1.12	2	2818383	6.45	2	48012.6	4.68	2	0.17	1	0.1	1	18.4	2	6n	7	52	1
P24089	13.65	1.14	2	2238	3.35	2	13.14	1.12	2	0.16	1	0.21	1	26	2	3a	3	57	2
P25003	8.14	0.91	2	11	1.04	1	0		1	4076.11	2	0.23	1	15.4	1	0	0	55	1
P25009	14.14	1.15	2	3090	3.49	2	4.68	0.67	2	0.14	1	0.15	1	21.8	2	3a	3	45	1
P25013	14.22	1.15	2	301995	5.48	2	707.49	2.85	2	0.15	1	0.14	1	66.4	2	6i	6	56	1
P25018	15.45	1.19	2	2089296	6.32	2	4575.68	3.66	2	0.14	1	0.15	1	48	2	1a	1	53	1
P25019	12.02	1.08	2	2222080	6.35	2	17123.8	4.23	2	0.15	1	0.23	1	8.8	2	6f	5	56	1
P25020	14.88	1.17	2	2630268	6.42	2	6426.54	3.81	2	4936.89	2	0.16	1	8.3	2	6f	5	43	1
P25030	13.62	1.13	2	1174898	6.07	2	3197.5	3.5	2	0.23	1	0.18	1	5.4	2	6f	5	53	1
P25033	12.15	1.08	2	4570882	6.66	2	15128.9	4.18	2	0.15	1	0.2	1	5.7	2	6n	7	51	1
P25034	16.99	1.23	2	3311311	6.52	2	11157.2	4.05	2	0.17	1	0.22	1	29.1	2	1a	1	62	1
P26012	12.12	1.08	2	11	1.04	1	0		1	0.2	1	0.13	1	7.6	1		0	36	1
P26022	15.08	1.18	2	2754229	6.44	2	10985.4	4.04	2	0.15	1	0.18	1	9	2	6n	7	51	1
P26024	13.94	1.14	2	3548134	6.55	2	4523.05	3.66	2	0.11	1	0.19	1	27.3	2	1b	2	54	1
P27001	15.08	1.18	2	4073803	6.61	2	15549.2	4.19	2	0.15	1	0.13	1	15.1	2	6f	5	48	1
P27009	13.74	1.14	2	4897788	6.69	2	11134.9	4.05	2	0.19	1	0.22	1	22	2	3a	3	50	1
P27014	16.03	1.2	2	2818383	6.45	2	16822.2	4.23	2	0.15	1	0.21	1	7.9	2	6f	5	49	1
P27018	15.28	1.18	2	11481536	7.06	2	50864.5	4.71	2	0.17	1	0.24	1	9.1	2	1a	1	61	1
P29002	5.16	0.71	2	11	1.04	1	0.26	-0.59	1	0.16	1	0.2	1	5.8	1		0	41	2
P29005	13.15	1.12	2	251188	5.4	2	1996.52	3.3	2	0.19	1	0.27	1	5	2	3a	3	44	1
P29009	13.68	1.14	2	295120	5.47	2	853.98	2.93	2	0.15	1	0.13	1	43.5	2	3a	3	56	1
P29012	13.51	1.13	2	1548817	6.19	2	7831.09	3.89	2	0.19	1	0.15	1	8.8	2	1b	2	53	1
P29020	14.96	1.17	2	1659587	6.22	2	4384.67	3.64	2	0.19	1	0.2	1	15.1	2	3a	3	46	1
P29022	15.58	1.19	2	1096	3.04	2	3.35	0.53	2	0.19	1	0.26	1	11.7	2	3a	3	54	1
P29026	13	1.11	2	2884032	6.46	2	11529.1	4.06	2	0.18	1	0.24	1	8.1	2	6f	5	42	1
P29030	9.33	0.97	2	11	1.04	1	0		1	465.89	2	0.19	1	7.8	1		0	51	1
P30010	12.66	1.1	2	5128614	6.71	2	13831.8	4.14	2	3362.7	2	170.44	2	13.4	2	6n	7	36	2
P30011	14.81	1.17	2	602559	5.78	2	1429.24	3.16	2	0.14	1	0.2	1	11.9	2	3a	3	34	2
P30020	16.03	1.2	2	2290868	6.36	2	6979.53	3.84	2	0.18	1	0.14	1	16.6	2	6f	5	52	1
P30026	14.59	1.16	2	36307	4.56	2	38.81	1.59	2	0.18	1	0.13	1	49.6	2	3a	3	56	1
P30028	10.32	1.01	2	602559	5.78	2	12351	4.09	2	0.16	1	0.12	1	5.9	2	6f	5	61	2
P31019	12.87	1.11	2	512861	5.71	2	3237.73	3.51	2	0.16	1	0.19	1	8.6	2	3a	3	49	2
P32007	13.13	1.12	2	7244360	6.86	2	44856.1	4.65	2	0.13	1	0.15	1	19.8	2	1b	2	49	1
P32016	2.83	0.45	2	11	1.04	1	0		1	0.24	1	0.08	1	10	1		0	54	1
P32036	4.23	0.63	2	11	1.04	1	0		1	0.18	1	0.13	1	5.4	1		0	43	2
P32043	16.51	1.22	2	223872	5.35	2	194.37	2.29	2	0.18	1	0.11	1	7.8	2	1a	1	62	1
P32044	11.86	1.07	2	3467369	6.54	2	2220.35	3.35	2	0.11	1	0.12	1	9.6	2	3a	3	41	2
P32051	14.72	1.17	2	616595	5.79	2	2287.74	3.36	2	0.16	1	0.2	1	12.9	2	6f	5	60	1
P32064	9.53	0.98	2	66069	4.82	2	112.93	2.05	2	0.17	1	0.12	1	7.9	2	3a	3	39	1
P33007	10.15	1.01	2	11	1.04	1	0		1	0.15	1	0.16	1	9.7	1	0	0	60	1
P33019	15.5	1.19	2	3235937	6.51	2	6199.71	3.79	2	0.17	1	0.15	1	16	2	1a	1	50	1
P33020	7.19	0.86	2	11	1.04	1	0		1	0.17	1	0.2	1	12.4	1	0	0	60	1
P33025	12.12	1.08	2	4677351	6.67	2	3316.85	3.52	2	1.23	2	0.11	1	9.1	2	3a	3	42	1
P33026	18.12	1.26	2	8317	3.92	2	11.35	1.05	2	0.15	1	0.27	1	8.7	2	1a	1	50	1
P34006	14.98	1.18	2	5888437	6.77	2	17295.8	4.24	2	0.16	1	0.15	1	7.6	2	6f	5	62	1
P34013	11.71	1.07	2	5495409	6.74	2	12950.5	4.11	2	0.15	1	0.18	1	11.9	2	1a	1	48	2
P34016	18.06	1.26	2	8317	3.92	2	10.4	1.02	2	0.15	1	0.14	1	16.1	2	1b	2	44	1
P34018	3.99	0.6	2	11	1.04	1	0		1	0.17	1	0.16	1	8.1	1	0	0	49	1
P35018	15.07	1.18	2	3981072	6.6	2	6504.58	3.81	2	0.16	1	0.21	1	39.1	2	3a	3	48	1
P36022	1.72	0.24	2	11	1.04	1	0		1	0.19	1	0.29	1	8.8	1	0	0	51	1
P37012	14.43	1.16	2	1412538	6.15	2	8598.37	3.93	2	0.15	1	0.18	1	9.5	2	6f	5	51	2
P39003	14.65	1.17	2	1122018	6.05	2	19754.5	4.3	2	0.14	1	0.22	1	7.6	2	6f	5	58	1
P39016	15.7	1.2	2	15488166	7.19	2	50184	4.7	2	0.16	1	0.25	1	6.1	2	6f	5	51	1
P41005	14.07	1.15	2	524807	5.72	2	117.66	2.07	2	0.15	1	0.21	1	12.7	2	3a	3	51	2
P41006	13.84	1.14	2	53703	4.73	2	5463.41	3.74	2	0.17	1	0.16	1	15.4	2	3a	3	59	1
P41007	15.79	1.2	2	1412538	6.15	2	1351.41	3.13	2	0.16	1	0.32	1	14.1	2	6f	5	51	1
P41008	3.09	0.49	2	11	1.04	1	0		1	0.17	1	0.23	1	7.8	1	0	0	44	1
P41012	15.59	1.19	2	25118	4.4	2	240.56	2.38	2	0.16	1	0.2	1	15.3	2	1a	1	37	1
P41018	2.9	0.46	2	11	1.04	1	0		1	0.14	1	0.2	1	7.6	1	0	0	56	1
P41020	1.25	0.1	2	11	1.04	1	0		1	387.23	2	0.48	1	7.8	1	0	0	43	1
P41021	12.63	1.1	2	1548817	6.19	2	12876.7	4.11	2	0.14	1	0.19	1	11.1	2	6f	5	37	2
P41026	15.81	1.2	2	141253	5.15	2	410.52	2.61	2	0.13	1	0.15	1	8.6	2	3a	3	40	1
P42011	15.5	1.19	2	588843	5.77	2	1087.05	3.04	2	0.16	1	0.25	1	8.8	2	1a	1	52	1
P42014	12.78	1.11	2	29512	4.47	2	94.13	1.97	2	0.16	1	0.3	1	8	2	6n	7	43	1
P42031	3.37	0.53	2	11	1.04	1	0		1	0.27	1	0.22	1	5.9	1	0	0	51	1
P43017	2.27	0.36	2	11	1.04	1	0		1	0.18	1	0.15	1	4.2	1	0	0	40	1
P43023	14.36	1.16	2	2884032	6.46	2	8915.14	3.95	2	0.15	1	0.2	1	9.1	2	1a	1	40	1
P43026	14.64	1.17	2	9772372	6.99	2	42405	4.63	2	0.16	1	0.11	1	5.4	2	6f	5	45	1
P43030	14.65	1.17	2	602	2.78	2	4.43	0.65	2	0.16	1	0.16	1	8.9	2	3a	3	43	1
P44013	7.47	0.87	2	11	1.04	1	0		1	0.17	1	0.25	1	8.4	1	0	0	41	1
P45001	15.48	1.19	2	1445	3.16	2	0		1	0.17	1	0.18	1	8.8	2	3a	3	42	1
P46007	16.06	1.21	2	562341	5.75	2	1977.73	3.3	2	0.16	1	0.43	1	8.8	2	1b	2	46	1
P46012	1.06	0.03	2	11	1.04	1	0		1	3973.62	2	0.25	1	8.7	1	0	0	41	2
P47001	14.03	1.15	2	851138	5.93	2	4898.44	3.69	2	0.15	1	0.15	1	26.3	2	1a	1	38	1
P47030	1.19	0.08	2	11	1.04	1	0		1	0.45	1	0.16	1	7.9	1	0	0	52	2
P47040	14.18	1.15	2	2398833	6.38	2	7473.95	3.87	2	0.12	1	0.17	1	4.8	2	1b	2	53	1
P48009	13.12	1.12	2	3090295	6.49	2	9341.43	3.97	2	0	0	0.15	1	20.6	0	3a	3	53	1
P48011	14.71	1.17	2	3801894	6.58	2	11602.1	4.06	2	0	0	0.19	1	7.6	0	6n	6	40	1
P48014	12.82	1.11	2	11	1.04	1	0		1	0	0	0.14	1	7.9	1	0	0	43	1
P48015	12.79	1.11	2	446683	5.65	2	2406.96	3.38	2	0	0	0.19	1	11.6	0	1a	1	43	1
P48016	14.84	1.17	2	5128614	6.71	2	14358.5	4.16	2	0	0	0.16	1	8.5	0	6f	6	34	1
P48017	15	1.18	2	1096478	6.04	2	3781.01	3.58	2	0	0	0.33	1	12.4	0	6f	6	38	1
P48018	14.53	1.16	2	1148154	6.06	2	3238.71	3.51	2	0	0	0.16	1	8.6	0	3a	3	36	2
P48021	16.67	1.22	2	12022	4.08	2	13.45	1.13	2	0	0	0.15	1	5.3	0	1a	1	45	1
P48023	10.26	1.01	2	11	1.04	1	0		1	0	0	0.17	1	4.8	1	0	0	48	1
P48028	16.99	1.23	2	3311311	6.52	2	12826.8	4.11	2	0	0	0.15	1	11.1	0	1a	1	43	1
P48030	3.45	0.54	2	11	1.04	1	0		1	0	0	0.19	1	5.1	1	0	0	50	1
P48032	16.21	1.21	2	588843	5.77	2	3007.35	3.48	2	0	0	0.17	1	7.8	0	6f	6	62	2
P48033	14	1.15	2	1445440	6.16	2	4684.1	3.67	2	0	0	0.15	1	8.1	0	6f	6	60	1
P48034	5.85	0.77	2	11	1.04	1	0		1	0	0	0.22	1	65.2	1	0	0	56	1
P48035	14.15	1.15	2	338844	5.53	2	663.09	2.82	2	0	0	0.19	1	24.8	0	6n	6	41	1
P48036	11.87	1.07	2	15848	4.2	2	218.37	2.34	2	0	0	0.17	1	25.4	0	6f	6	49	1
P48037	15.27	1.18	2	794328	5.9	2	1889.51	3.28	2	0	0	0.23	1	8	0	3a	3	38	1
P48038	12.86	1.11	2	2951209	6.47	2	5858.33	3.77	2	0	0	0.17	1	11.6	0	3a	3	40	1
P48039	13.61	1.13	2	5623413	6.75	2	15641.1	4.19	2	0	0	0.15	1	12.1	0	6f	6	46	1
P48040	2.56	0.41	2	11	1.04	1	0		1	0	0	0.13	1	4.8	1	0	0	49	2
